# Supplementary material for: Mouse Models of Frequently Mutated Genes in Acute Myeloid Leukemia
Source: Cancers (Basel). 2021 Dec 8;13(24):6192. doi: 10.3390/cancers13246192 (PMC8699817; doi:10.3390/cancers13246192)
Supplement: Supplementary file 1 [file cancers-13-06192-s001.zip]

Archive with 1 entries (1 files):
- cancers-1423779-supplementary.pdf
